# Supplementary material for: Hydraulic performance prediction and optimization of an engine cooling water pump using computational fluid dynamic analysis
Source: PLoS One. 2021 Jun 15;16(6):e0253309. doi: 10.1371/journal.pone.0253309 (PMC8205170; doi:10.1371/journal.pone.0253309)
Supplement: S1 File — (XLSX) [file pone.0253309.s001.xlsx]

## Sheet: original pump hydraulic perform
Flow rate L/min	Head（m）	Shaft power（W)	Efficiency
5	4.693	63.43	5.88
10	4.482	63.84	11.16
15	4.289	64.87	15.76
20	4.063	64.58	19.99
25	3.874	66.65	23.09
30	3.663	67.61	25.83
35	3.469	67.57	28.56

## Sheet: single factor influence
Wrapping angle （°）	Head（m）	Shaft power（W)	Efficiency		Blade number	Head（m）	Shaft power（W)	Efficiency		impeller height（mm）	Head（m）	Shaft power（W)	Efficiency
45	3.93151	71.7452	21.767		4	3.65879	67.6015	21.5002		14.2	3.5784	71.4926	19.8821
48	3.77516	69.3756	21.6155		5	3.87111	70.2992	21.8736		14.4	3.63686	72.1607	20.0199
50	3.71085	66.002	22.3334		6	3.82885	70.8882	21.455		14.6	3.68673	71.6989	20.4251
53	3.62816	58.7302	24.5391		7	4.08977	70.6263	23.0021		14.8	3.75024	71.7299	20.768
55	3.50745	54.1342	25.7368		8	4.11795	66.2836	24.678		15	3.82885	70.8882	21.455
58	3.34672	48.8841	27.1959							15.2	3.93828	70.3307	22.2431
60	3.2445	47.0567	27.3881
impeller radius （mm）	Head（m）	Shaft power（W)	Efficiency		thick angle out-down（°）	Head（m）	Shaft power（W)	Efficiency		thick angle out-up（°）	Head（m）	Shaft power（W)	Efficiency
22.1	3.54069	61.2542	22.9608		12	3.83812	71.3823	21.3581		7	3.79968	70.3279	21.4612
22.2	3.60833	63.5557	22.5522		13	3.8392	71.1544	21.4325		8	3.80988	70.3895	21.5
22.3	3.67653	65.4771	22.3047		14	3.83393	71.1409	21.4072		9	3.82885	70.8882	21.455
22.4	3.76307	68.3841	21.8585		14.5	3.82885	70.8882	21.455		10	3.8525	70.8239	21.6071
22.5	3.82885	70.8882	21.455		15	3.82443	70.8873	21.4305		11	3.88146	70.0235	22.0184
22.6	3.91446	73.2894	21.2161		16	3.84468	69.907	21.8462		12	3.90797	69.8636	22.2195
22.7	3.99348	74.9808	21.1561

## Sheet: optimized pump hydraulic perfor
Max efficiency-opt1 green color	Flow rate L/min	Head（m）	Shaft power（W)	Efficiency		Max head-opt3 red color	Flow rate L/min	Head（m）	Shaft power（W)	Efficiency		origin-black color	Flow rate L/min	Head（m）	Shaft power（W)	Efficiency
	5	4.5996	51.2722	7.127			5	4.93552	58.9963	6.6462			5	4.693	63.43	5.88
	10	4.38697	51.1645	13.6235			10	4.74261	59.194	12.7304			10	4.482	63.84	11.16
	15	4.26413	51.3797	19.7802			15	4.57383	59.0471	18.4615			15	4.289	64.87	15.76
	20	4.0979	52.8156	24.6563			20	4.42049	61.3425	22.8999			20	4.063	64.58	19.99
	25	3.86529	52.6353	29.1684			25	4.24219	62.2832	27.0554			25	3.874	66.65	23.09
	30	3.65744	52.7388	33.0567			30	4.01009	63.0807	30.3066			30	3.663	67.61	25.83
	35	3.46039	54.0262	35.6192			35	3.75269	64.1381	32.5378			35	3.469	67.57	28.56
comprehensive- opt 3 blue color	Flow rate L/min	Head（m）	Shaft power（W)	Efficiency		impeller radius no change- opt 4 wine color	Flow rate L/min	Head（m）	Shaft power（W)	Efficiency
	5	4.63236	52.7562	6.9755			5	4.87792	59.1292	6.554
	10	4.44325	52.6128	13.4187			10	4.67414	59.3674	12.5099
	15	4.29822	52.9476	19.3479			15	4.48394	58.2544	18.3448
	20	4.18983	55.3971	24.0344			20	4.31213	59.8389	22.8998
	25	3.93568	55.4694	28.1839			25	4.16149	62.6054	26.4041
	30	3.71334	55.5714	31.8559			30	3.99268	64.8525	29.3463
	35	3.49216	56.6233	34.2973			35	3.79988	66.4946	31.7794

## Sheet: Experimental validation
			Head	Origin						Head	Opt3-comprehensive
				CFD		EXP					CFD		EXP
				Flow rate L/min	Head（m）	Flow rate L/min	Head（m）				Flow rate L/min	Head（m）	Flow rate L/min	Head（m）
				5	4.693	34.8785	3.22				5	4.65236	35.0529	3.48
				10	4.482	33.1064	3.34				10	4.46325	33.1563	3.53
				15	4.289	31.0936	3.47				15	4.29822	31.0723	3.58
				20	4.063	29.1471	3.58				20	4.18983	29.0464	3.65
				25	3.874	27.2321	3.61				25	3.93568	27.1452	3.78
				30	3.663	24.9564	3.72				30	3.71334	25.0885	3.84
				35	3.469	23.0833	3.82				35	3.49216	23.0451	3.9
						20.9903	3.9						21.1279	3.96
						18.9979	3.96						19.0763	4.05
						17.1152	4.03						17.121	4.09
						15.1249	4.1						15.0941	4.15
						12.9178	4.15						13.0857	4.21
						11.0828	4.23						11.1351	4.26
						9.14981	4.32						9.11894	4.3
						7.08833	4.39						7.22968	4.35
						5.00844	4.45						5.01311	4.39
			Efficiency	Origin						Efficiency	Opt3-comprehensive
				CFD		EXP					CFD		EXP
				Flow rate L/min	Efficiency （%）	Flow rate L/min	Efficiency （%）				Flow rate L/min	Efficiency （%）	Flow rate L/min	Efficiency （%）
				5	5.88	34.8785	26.7				5	6.9755	35.0529	33.4
				10	11.16	33.1064	25.9				10	13.4187	33.1563	31.8
				15	15.76	31.0936	24.5				15	19.3479	31.0723	30.5
				20	19.99	29.1471	23.8				20	24.0344	29.0464	29.1
				25	23.09	27.2321	23				25	28.1839	27.1452	27.8
				30	25.83	24.9564	21.8				30	31.8559	25.0885	26.7
				35	28.56	23.0833	20.1				35	34.2973	23.0451	25.3
						20.9903	18.5						21.1279	23
						18.9979	16.8						19.0763	21.8
						17.1152	14.9						17.121	20.2
						15.1249	13						15.0941	17.8
						12.9178	11.7						13.0857	15.6
						11.0828	10						11.1351	12.2
						9.14981	8.5						9.11894	10.7
						7.08833	6.7						7.22968	7.9
						5.00844	4.45						5.01311	5.4
